# Supplementary material for: Development of a Cost-Effective, Heme-Tolerant Bovine Muscle Cell for Cultivated Meat Production
Source: Foods. 2025 Dec 17;14(24):4348. doi: 10.3390/foods14244348 (PMC12732882; doi:10.3390/foods14244348)
Supplement: Supplementary file 1 [file foods-14-04348-s001.zip]

Archive with 1 entries (1 files):
- foods-4020366-supplementary.pdf
